# Supplementary material for: Integrated Assessment of Skeletal Muscle Quantity and Quality Is Associated with Survival in Patients with Oesophagogastric Malignancies: A Retrospective Cohort Study
Source: Cancers (Basel). 2026 Jun 18;18(12):1987. doi: 10.3390/cancers18121987 (PMC13297275; doi:10.3390/cancers18121987)
Supplement: Supplementary file 1 [file cancers-18-01987-s001.zip]

Archive with 1 entries (1 files):
- cancers-4345482-supplementary.pdf
